# Supplementary material for: Portuguese Common Bean Natural Variation Helps to Clarify the Genetic Architecture of the Legume’s Nutritional Composition and Protein Quality
Source: Plants (Basel). 2021 Dec 22;11(1):26. doi: 10.3390/plants11010026 (PMC8747538; doi:10.3390/plants11010026)
Supplement: Supplementary file 1 [file plants-11-00026-s001.zip]

Archive with 1 entries (1 files):
- plants-1508998-supplementary.pdf
